# Supplementary material for: Establishing a Receptor Binding Assay for Ciguatoxins: Challenges, Assay Performance and Application
Source: Toxins (Basel). 2024 Jan 22;16(1):60. doi: 10.3390/toxins16010060 (PMC10818520; doi:10.3390/toxins16010060)
Supplement: Supplementary file 1 [file toxins-16-00060-s001.zip]

Archive with 1 entries (1 files):
- toxins-2765028-supplementary.pdf
